# Supplementary material for: The Relationship between the IC50 Values and the Apparent Inhibition Constant in the Study of Inhibitors of Tyrosinase Diphenolase Activity Helps Confirm the Mechanism of Inhibition
Source: Molecules. 2022 May 13;27(10):3141. doi: 10.3390/molecules27103141 (PMC9142954; doi:10.3390/molecules27103141)
Supplement: Supplementary file 1 [file molecules-27-03141-s001.zip]

Archive with 1 entries (1 files):
- molecules-1697898-supplementary.pdf
